# Supplementary material for: Electroencephalographic Effective Connectivity Analysis of the Neural Networks during Gesture and Speech Production Planning in Young Adults
Source: Brain Sci. 2023 Jan 4;13(1):100. doi: 10.3390/brainsci13010100 (PMC9856316; doi:10.3390/brainsci13010100)
Supplement: Supplementary file 1 [file brainsci-13-00100-s001.zip]

Archive with 1 entries (1 files):
- brainsci-2085879-supplementary.pdf
